# Supplementary material for: Transcriptional response to interferon beta-1a treatment in patients with secondary progressive multiple sclerosis
Source: BMC Neurol. 2015 Nov 21;15:240. doi: 10.1186/s12883-015-0495-x (PMC4654830; doi:10.1186/s12883-015-0495-x)
Supplement: Additional file 1: Table S1. — List of DEGs characterizing RRMS clinical responders. (XLSX 17 kb) [file 12883_2015_495_MOESM1_ESM.xlsx]

## Sheet: Table 2 RR IFN induced genes
Affymetrix Column ID	Entrez Gene	Gene Symbol	Gene Title	Bonferroni corrected p-value	Log2 fold change
204439_at	10964	IFI44L	interferon-induced protein 44-like	4.3464e-07	2.91392
203153_at	3434	IFIT1	interferon-induced protein with tetratricopeptide repeats 1	2.22045e-05	2.37791
214453_s_at	10561	IFI44	interferon-induced protein 44	1.71922e-06	2.35027
204747_at	3437	IFIT3	interferon-induced protein with tetratricopeptide repeats 3	0.000109449	2.29567
202086_at	4599	MX1	myxovirus (influenza virus) resistance 1, interferon-inducible protein p78 (mouse)	2.79406e-06	2.25621
205483_s_at	9636	ISG15	ISG15 ubiquitin-like modifier	3.89077e-05	2.19061
219519_s_at	6614	SIGLEC1	sialic acid binding Ig-like lectin 1, sialoadhesin	1.57925e-05	2.11073
213797_at	91543	RSAD2	radical S-adenosyl methionine domain containing 2	2.08432e-05	2.07908
44673_at	6614	SIGLEC1	sialic acid binding Ig-like lectin 1, sialoadhesin	1.63127e-05	1.92545
210873_x_at	200315	APOBEC3A	apolipoprotein B mRNA editing enzyme, catalytic polypeptide-like 3A	0.00029028	1.86968
218400_at	4940	OAS3	2'-5'-oligoadenylate synthetase 3, 100kDa	2.36964e-05	1.82442
202869_at	4938	OAS1	2',5'-oligoadenylate synthetase 1, 40/46kDa	8.98759e-05	1.73109
219863_at	51191	HERC5	hect domain and RLD 5	0.000567092	1.70835
214059_at	10561	IFI44	Interferon-induced protein 44	3.01726e-05	1.67312
205552_s_at	4938	OAS1	2',5'-oligoadenylate synthetase 1, 40/46kDa	1.85436e-05	1.67023
202446_s_at	5359	PLSCR1	phospholipid scramblase 1	4.61329e-05	1.65705
202145_at	4061	LY6E	lymphocyte antigen 6 complex, locus E	1.50763e-05	1.65607
208436_s_at	3665	IRF7	interferon regulatory factor 7	3.35574e-05	1.65438
204994_at	4600	MX2	myxovirus (influenza virus) resistance 2 (mouse)	1.483e-05	1.63367
205660_at	8638	OASL	2'-5'-oligoadenylate synthetase-like	0.00109869	1.63228
204972_at	4939	OAS2	2'-5'-oligoadenylate synthetase 2, 69/71kDa	1.0894e-06	1.62277
206133_at	54739	XAF1	XIAP associated factor 1	7.33109e-05	1.57408
204415_at	2537	IFI6	interferon, alpha-inducible protein 6	0.0116531	1.57162
212203_x_at	10410	IFITM3	interferon induced transmembrane protein 3 (1-8U)	0.001223	1.54374
213294_at	---	---	---	9.31609e-06	1.48045
202688_at	8743	TNFSF10	tumor necrosis factor (ligand) superfamily, member 10	0.0495671	1.4737
219211_at	11274	USP18	ubiquitin specific peptidase 18	0.00541128	1.45058
209417_s_at	3430	IFI35	interferon-induced protein 35	0.000128547	1.44619
219352_at	55008	HERC6	hect domain and RLD 6	0.000160326	1.40993
205098_at	1230	CCR1	chemokine (C-C motif) receptor 1	0.00553948	1.40499
210797_s_at	8638	OASL	2'-5'-oligoadenylate synthetase-like	0.0142487	1.36284
218986_s_at	55601	DDX60	DEAD (Asp-Glu-Ala-Asp) box polypeptide 60	0.000412505	1.34129
222154_s_at	26010	SPATS2L	spermatogenesis associated, serine-rich 2-like	0.00390151	1.34039
219607_s_at	51338	MS4A4A	membrane-spanning 4-domains, subfamily A, member 4	0.000784066	1.32991
201601_x_at	8519	IFITM1	interferon induced transmembrane protein 1 (9-27)	0.000801296	1.31767
218543_s_at	64761	PARP12	poly (ADP-ribose) polymerase family, member 12	0.00599215	1.31445
203236_s_at	3965	LGALS9	lectin, galactoside-binding, soluble, 9	0.0133113	1.31415
201315_x_at	10581	IFITM2	interferon induced transmembrane protein 2 (1-8D)	0.0248832	1.29785
201641_at	684	BST2	bone marrow stromal cell antigen 2	0.00579716	1.29772
219209_at	64135	IFIH1	interferon induced with helicase C domain 1	0.00992841	1.28626
203964_at	9111	NMI	N-myc (and STAT) interactor	0.00794484	1.27418
209684_at	54453	RIN2	Ras and Rab interactor 2	0.0174089	1.26294
205569_at	27074	LAMP3	lysosomal-associated membrane protein 3	0.024293	1.25409
204211_x_at	5610	EIF2AK2	eukaryotic translation initiation factor 2-alpha kinase 2	2.78326e-05	1.25253
213293_s_at	10346	TRIM22	tripartite motif-containing 22	0.0113036	1.25168
203596_s_at	24138	IFIT5	interferon-induced protein with tetratricopeptide repeats 5	0.0176729	1.25093
214022_s_at	8519	IFITM1	interferon induced transmembrane protein 1 (9-27)	0.0139001	1.25021
216565_x_at	---	---	---	0.0092745	1.24847
206332_s_at	3428	IFI16	interferon, gamma-inducible protein 16	0.00864371	1.24788
208392_x_at	3431	SP110	SP110 nuclear body protein	0.00708078	1.23927
209906_at	719	C3AR1	complement component 3a receptor 1	0.0139975	1.23913
218085_at	51510	CHMP5	chromatin modifying protein 5	0.000916435	1.23461
209762_x_at	3431	SP110	SP110 nuclear body protein	0.0114851	1.2315
206553_at	4939	OAS2	2'-5'-oligoadenylate synthetase 2, 69/71kDa	0.000111901	1.23094
203882_at	10379	IRF9	interferon regulatory factor 9	0.0340339	1.22906
219364_at	79132	DHX58	DEXH (Asp-Glu-X-His) box polypeptide 58	0.000493149	1.2242
208012_x_at	3431	SP110	SP110 nuclear body protein	0.0470703	1.22156
219356_s_at	51510	CHMP5	chromatin modifying protein 5	1.50698e-05	1.21595
204804_at	6737	TRIM21	tripartite motif-containing 21	0.0224824	1.19761
212285_s_at	375790	AGRN	agrin	2.09144e-05	1.19667
205875_s_at	11277	TREX1	three prime repair exonuclease 1	0.0318025	1.1944
211336_x_at	10859	LILRB1	leukocyte immunoglobulin-like receptor, subfamily B (with TM and ITIM domains), member	0.0191633	1.1911
201786_s_at	103	ADAR	adenosine deaminase, RNA-specific	0.00316491	1.19036
215602_at	221472	FGD2	FYVE, RhoGEF and PH domain containing 2	0.00660364	1.17685
221816_s_at	51131	PHF11	PHD finger protein 11	0.0311101	1.17459
211012_s_at	161527 /// 5371	LOC161527 /// PML	hypothetical protein LOC161527 /// promyelocytic leukemia	0.00920394	1.16577
218429_s_at	55337	C19orf66	chromosome 19 open reading frame 66	0.0465659	1.15932
205170_at	6773	STAT2	signal transducer and activator of transcription 2, 113kDa	0.00264635	1.15567
208751_at	8775	NAPA	N-ethylmaleimide-sensitive factor attachment protein, alpha	0.0290181	1.14859
32069_at	9683	N4BP1	NEDD4 binding protein 1	0.0286569	1.14601
215617_at	26010	SPATS2L	spermatogenesis associated, serine-rich 2-like	0.0186402	1.14436
221044_s_at	445372 /// 53840	TRIM34 /// TRIM6-TRIM34	tripartite motif-containing 34 /// TRIM6-TRIM34 readthrough transcript	0.00298213	1.14227
208087_s_at	81030	ZBP1	Z-DNA binding protein 1	0.0438054	1.14179
209850_s_at	10435	CDC42EP2	CDC42 effector protein (Rho GTPase binding) 2	0.00852581	1.1365
219885_at	55106	SLFN12	schlafen family member 12	0.00026155	1.13314
217419_x_at	375790	AGRN	agrin	2.90731e-05	1.12599
206503_x_at	5371	PML	promyelocytic leukemia	0.0494732	1.11313
205467_at	843	CASP10	caspase 10, apoptosis-related cysteine peptidase	0.0161503	1.11228
209536_s_at	30844	EHD4	EH-domain containing 4	0.0332723	1.10791
208862_s_at	1500	CTNND1	catenin (cadherin-associated protein), delta 1	0.0420862	1.09302
218143_s_at	10066	SCAMP2	secretory carrier membrane protein 2	0.00479231	1.09113
220578_at	54507	ADAMTSL4	ADAMTS-like 4	0.0411069	1.07764
208876_s_at	5062	PAK2	p21 protein (Cdc42/Rac)-activated kinase 2	0.0108258	1.07333
208278_s_at	---	---	---	0.0381819	1.06351
205299_s_at	10385	BTN2A2	butyrophilin, subfamily 2, member A2	0.00554637	1.04829
216890_at	---	---	---	0.00686426	1.04358
222331_at	---	---	---	0.0220915	1.0412
208903_at	6234	RPS28	ribosomal protein S28	0.0259236	-1.07273
200005_at	8664	EIF3D	eukaryotic translation initiation factor 3, subunit D	0.0146576	-1.11273
201592_at	8667	EIF3H	eukaryotic translation initiation factor 3, subunit H	0.00930125	-1.1188
218495_at	8409	UXT	ubiquitously-expressed transcript	0.0255552	-1.12588
208826_x_at	3094	HINT1	histidine triad nucleotide binding protein 1	0.0252658	-1.12645
201892_s_at	3615	IMPDH2	IMP (inosine monophosphate) dehydrogenase 2	0.014201	-1.13077
214351_x_at	6137	RPL13	ribosomal protein L13	0.014551	-1.13927
211927_x_at	1937 /// 64852	EEF1G /// TUT1	eukaryotic translation elongation factor 1 gamma /// terminal uridylyl transferase 1, U	0.0200777	-1.14104
200082_s_at	6201	RPS7	ribosomal protein S7	0.0123813	-1.14472
217969_at	738	C11orf2	chromosome 11 open reading frame 2	0.0492479	-1.14704
212933_x_at	6137	RPL13	ribosomal protein L13	0.00170176	-1.14949
204102_s_at	1938	EEF2	eukaryotic translation elongation factor 2	0.000802036	-1.16407
211623_s_at	2091	FBL	fibrillarin	0.00332702	-1.16456
200089_s_at	6124	RPL4	ribosomal protein L4	0.0126763	-1.17341
200094_s_at	1938	EEF2	eukaryotic translation elongation factor 2	0.00145905	-1.18735
200705_s_at	1933	EEF1B2	eukaryotic translation elongation factor 1 beta 2	0.0294255	-1.18891
217719_at	51386	EIF3L	eukaryotic translation initiation factor 3, subunit L	3.85498e-07	-1.21696
