# Supplementary material for: Transcriptional response to interferon beta-1a treatment in patients with secondary progressive multiple sclerosis
Source: BMC Neurol. 2015 Nov 21;15:240. doi: 10.1186/s12883-015-0495-x (PMC4654830; doi:10.1186/s12883-015-0495-x)
Supplement: Additional file 2: Table S2. — List of DEGs characterizing SPMS untreated vs. RRMS untreated patients. (XLSX 21 kb) [file 12883_2015_495_MOESM2_ESM.xlsx]

## Sheet: Supplemantery Material Table 2
Affymetrix Column ID	Entrez Gene	Gene Symbol	Gene Title	Bonferroni corrected p-value	Log2 fold change
206237_s_at	3084	NRG1	neuregulin 1	7.83477e-07	-1.15369
213131_at	10439	OLFM1	olfactomedin 1	7.97438e-07	-1.13965
215769_at	---	TRAV16 /// TRAV16	NULL /// T cell receptor alpha variable 16	1.58736e-06	1.04671
206754_s_at	1555 /// 1556	CYP2B6 /// CYP2B7P1	cytochrome P450, family 2, subfamily B, polypeptide 6 /// cytochrome P450, family 2, su	2.30965e-05	1.05502
213285_at	161291	TMEM30B	transmembrane protein 30B	2.32862e-05	1.07558
203365_s_at	4324	MMP15	matrix metallopeptidase 15 (membrane-inserted)	3.94898e-05	1.037
208230_s_at	3084	NRG1	neuregulin 1	5.84834e-05	-1.0849
222013_x_at	196483	FAM86A	family with sequence similarity 86, member A	6.63423e-05	1.05288
220048_at	10913	EDAR	ectodysplasin A receptor	0.000154751	1.11582
220532_s_at	28959	TMEM176B	transmembrane protein 176B	0.000171778	1.71408
218345_at	55365	TMEM176A	transmembrane protein 176A	0.000229875	1.47949
219328_at	64794	DDX31	DEAD (Asp-Glu-Ala-Asp) box polypeptide 31	0.000239572	1.0684
206890_at	3594	IL12RB1	interleukin 12 receptor, beta 1	0.000242972	1.05697
214584_x_at	32	ACACB	acetyl-CoA carboxylase beta	0.000259391	1.03575
220576_at	80055	PGAP1	post-GPI attachment to proteins 1	0.000268407	1.15795
206489_s_at	9229	DLGAP1	discs, large (Drosophila) homolog-associated protein 1	0.000295082	-1.03579
221048_x_at	55028	C17orf80	chromosome 17 open reading frame 80	0.000352651	1.03967
220588_at	55653	BCAS4	breast carcinoma amplified sequence 4	0.000359788	1.08656
202472_at	4351	MPI	mannose phosphate isomerase	0.000413607	1.07603
220585_at	80201	HKDC1	hexokinase domain containing 1	0.000702004	1.05128
218573_at	28986	MAGEH1	melanoma antigen family H, 1	0.000923366	1.0653
205006_s_at	9397	NMT2	N-myristoyltransferase 2	0.00110728	1.12905
201839_s_at	4072	EPCAM	epithelial cell adhesion molecule	0.00119738	-1.02518
209504_s_at	58473	PLEKHB1	pleckstrin homology domain containing, family B (evectins) member 1	0.00154771	1.12569
205230_at	22895	RPH3A	rabphilin 3A homolog (mouse)	0.00163311	-1.15722
205354_at	2593	GAMT	guanidinoacetate N-methyltransferase	0.00179082	1.06222
211820_x_at	2993	GYPA	glycophorin A (MNS blood group)	0.00217147	-1.09628
215726_s_at	1528	CYB5A	cytochrome b5 type A (microsomal)	0.002188	1.0915
205911_at	5745	PTH1R	parathyroid hormone 1 receptor	0.00237095	1.03474
200923_at	3959	LGALS3BP	lectin, galactoside-binding, soluble, 3 binding protein	0.00241228	1.24193
220485_s_at	55423	SIRPG	signal-regulatory protein gamma	0.00251436	1.11351
40016_g_at	375449	MAST4	microtubule associated serine/threonine kinase family member 4	0.00258085	1.06549
212425_at	9522	SCAMP1	secretory carrier membrane protein 1	0.00264932	1.03576
213124_at	25888	ZNF473	zinc finger protein 473	0.00273463	1.04877
217273_at	343071	PRAMEF10	PRAME family member 10	0.00330842	1.03065
204612_at	5569	PKIA	protein kinase (cAMP-dependent, catalytic) inhibitor alpha	0.00340194	1.12131
212893_at	26009	ZZZ3	zinc finger, ZZ-type containing 3	0.00355687	1.09316
204467_s_at	6622	SNCA	synuclein, alpha (non A4 component of amyloid precursor)	0.00380717	-1.18792
210439_at	29851	ICOS	inducible T-cell co-stimulator	0.00381142	1.16624
207984_s_at	4355	MPP2	membrane protein, palmitoylated 2 (MAGUK p55 subfamily member 2)	0.00385807	1.04653
217889_s_at	79901	CYBRD1	cytochrome b reductase 1	0.00452105	-1.06299
206522_at	8972	MGAM	maltase-glucoamylase (alpha-glucosidase)	0.00452574	-1.12378
221207_s_at	26960	NBEA	neurobeachin	0.00460968	1.06676
212828_at	8871	SYNJ2	synaptojanin 2	0.00474332	1.08924
209756_s_at	4613	MYCN	v-myc myelocytomatosis viral related oncogene, neuroblastoma derived (avian)	0.00495155	1.04132
202022_at	230	ALDOC	aldolase C, fructose-bisphosphate	0.00527844	1.06484
214158_s_at	56980	PRDM10	PR domain containing 10	0.00534674	1.03647
219750_at	55314	TMEM144	transmembrane protein 144	0.00552349	-1.04674
215366_at	23161	SNX13	sorting nexin 13	0.0056443	-1.04089
208860_s_at	546	ATRX	alpha thalassemia/mental retardation syndrome X-linked	0.00565822	1.12317
220054_at	51561	IL23A	interleukin 23, alpha subunit p19	0.00665096	1.06395
219301_s_at	26047	CNTNAP2	contactin associated protein-like 2	0.00675025	1.10766
209746_s_at	10229	COQ7	coenzyme Q7 homolog, ubiquinone (yeast)	0.00711908	1.04593
35147_at	23263	MCF2L	MCF.2 cell line derived transforming sequence-like	0.00732534	1.08834
205631_at	9786	KIAA0586	KIAA0586	0.00739646	1.04439
213533_at	27065	NSG1	neuron specific gene family member 1	0.00743611	1.14675
211806_s_at	3772	KCNJ15	potassium inwardly-rectifying channel, subfamily J, member 15	0.0074365	-1.04919
215239_x_at	10793	ZNF273	zinc finger protein 273	0.007691	1.07157
221416_at	64600	PLA2G2F	phospholipase A2, group IIF	0.00833057	1.02811
205591_at	10439	OLFM1	olfactomedin 1	0.00862377	-1.06577
210827_s_at	1999	ELF3	E74-like factor 3 (ets domain transcription factor, epithelial-specific )	0.00873795	-1.03424
209421_at	4436	MSH2	mutS homolog 2, colon cancer, nonpolyposis type 1 (E. coli)	0.00882418	1.1204
215015_at	92558	CCDC64	coiled-coil domain containing 64	0.00884087	1.06106
220499_at	54752	FNDC8	fibronectin type III domain containing 8	0.00897774	-1.04313
209751_s_at	6399 /// 10597	TRAPPC2 /// TRAPPC2P1	trafficking protein particle complex 2 /// trafficking protein particle complex 2 pseud	0.00911473	1.08489
213275_x_at	1508	CTSB	cathepsin B	0.0092475	-1.14908
214929_s_at	84162	KIAA1109	KIAA1109	0.00945	1.04553
211500_at	5600	MAPK11	mitogen-activated protein kinase 11	0.00990616	1.0454
210119_at	3772	KCNJ15	potassium inwardly-rectifying channel, subfamily J, member 15	0.0100938	-1.09464
215551_at	2099	ESR1	estrogen receptor 1	0.0101446	1.0279
202411_at	3429	IFI27	interferon, alpha-inducible protein 27	0.0101875	1.381
202485_s_at	8932	MBD2	methyl-CpG binding domain protein 2	0.0103783	1.03422
205331_s_at	51308	REEP2	receptor accessory protein 2	0.0105003	1.03919
215411_s_at	10758	TRAF3IP2	TRAF3 interacting protein 2	0.0114019	1.06706
206343_s_at	3084	NRG1	neuregulin 1	0.0114549	-1.20204
204129_at	607 /// 101060700	BCL9 /// LOC101060700	B-cell CLL/lymphoma 9 /// B-cell CLL/lymphoma 9 protein-like	0.012122	1.05703
205837_s_at	2993	GYPA	glycophorin A (MNS blood group)	0.0124227	-1.05793
220166_at	26507	CNNM1	cyclin M1	0.0125881	1.03826
209570_s_at	27065	NSG1	neuron specific gene family member 1	0.0131511	1.20868
219109_at	79582	SPAG16	sperm associated antigen 16	0.0131735	1.07156
211715_s_at	622	BDH1	3-hydroxybutyrate dehydrogenase, type 1	0.013229	1.06751
207429_at	6582	SLC22A2	solute carrier family 22 (organic cation transporter), member 2	0.0134226	1.05511
212362_at	488	ATP2A2	ATPase, Ca++ transporting, cardiac muscle, slow twitch 2	0.013544	1.04746
221639_x_at	3192	HNRNPU	heterogeneous nuclear ribonucleoprotein U (scaffold attachment factor A)	0.0136822	1.02402
216598_s_at	6347	CCL2	chemokine (C-C motif) ligand 2	0.013919	1.12506
200672_x_at	6711	SPTBN1	spectrin, beta, non-erythrocytic 1	0.0139565	1.11431
219252_s_at	54960	GEMIN8	gem (nuclear organelle) associated protein 8	0.0140991	1.03977
203622_s_at	56902	PNO1	partner of NOB1 homolog (S. cerevisiae)	0.014648	1.07506
213432_at	727897	MUC5B	mucin 5B, oligomeric mucus/gel-forming	0.0148686	1.03806
208047_s_at	4664	NAB1	NGFI-A binding protein 1 (EGR1 binding protein 1)	0.0149061	1.07179
206053_at	22869	ZNF510	zinc finger protein 510	0.0153689	1.07046
216547_at	---	OTTHUMG00000008127 /// RP4-710M16.1	NULL /// NULL	0.0158578	1.05705
221214_s_at	26012	NSMF	NMDA receptor synaptonuclear signaling and neuronal migration factor	0.0161037	1.11032
210157_at	8725	URI1	URI1, prefoldin-like chaperone	0.0170243	1.05228
216888_at	11155	LDB3	LIM domain binding 3	0.0176002	1.03427
216806_at	---	OTTHUMG00000014895 /// RP3-334F4.1	NULL /// NULL	0.0178307	1.06385
220039_s_at	54901	CDKAL1	CDK5 regulatory subunit associated protein 1-like 1	0.0180055	1.05273
221103_s_at	55779	WDR52	WD repeat domain 52	0.0182409	1.07163
206492_at	2272	FHIT	fragile histidine triad	0.0185001	1.1783
218772_x_at	55151	TMEM38B	transmembrane protein 38B	0.018519	1.07442
222195_s_at	51531	C9orf156	chromosome 9 open reading frame 156	0.0194434	1.08462
206339_at	9607	CARTPT	CART prepropeptide	0.0197066	1.02982
215130_s_at	124152	IQCK	IQ motif containing K	0.0198869	1.03093
219056_at	79621	RNASEH2B	ribonuclease H2, subunit B	0.0199126	1.07186
218373_at	64400	AKTIP	AKT interacting protein	0.019998	1.08922
213399_x_at	6185	RPN2	ribophorin II	0.020085	-1.05144
213994_s_at	10418	SPON1	spondin 1, extracellular matrix protein	0.0201489	1.0497
206308_at	1787	TRDMT1	tRNA aspartic acid methyltransferase 1	0.02159	1.07154
204702_s_at	9603	NFE2L3	nuclear factor (erythroid-derived 2)-like 3	0.0217382	1.07676
203125_x_at	4891	SLC11A2	solute carrier family 11 (proton-coupled divalent metal ion transporters), member 2	0.0230683	1.05595
206080_at	9651	PLCH2	phospholipase C, eta 2	0.0233709	1.03768
212236_x_at	3728 /// 3872	JUP /// KRT17	junction plakoglobin /// keratin 17	0.0235499	1.03293
207998_s_at	776	CACNA1D	calcium channel, voltage-dependent, L type, alpha 1D subunit	0.0236336	1.02662
207013_s_at	4325	MMP16	matrix metallopeptidase 16 (membrane-inserted)	0.0245838	1.03269
221412_at	57191	VN1R1	vomeronasal 1 receptor 1	0.0258509	1.03427
210028_s_at	23595	ORC3	origin recognition complex, subunit 3	0.0264085	1.06414
220491_at	57817	HAMP	hepcidin antimicrobial peptide	0.0265318	1.03371
220762_s_at	54584	GNB1L	guanine nucleotide binding protein (G protein), beta polypeptide 1-like	0.0267159	1.06719
204354_at	25913	POT1	protection of telomeres 1	0.0274391	1.08889
219943_s_at	64854	USP46	ubiquitin specific peptidase 46	0.028513	1.07343
219121_s_at	54845	ESRP1	epithelial splicing regulatory protein 1	0.0288066	1.03281
205847_at	64063	PRSS22	protease, serine, 22	0.0289247	1.05548
206695_x_at	7594	ZNF43	zinc finger protein 43	0.0295981	1.07115
219815_at	79690	GAL3ST4	galactose-3-O-sulfotransferase 4	0.0299958	1.08107
211478_s_at	1803	DPP4	dipeptidyl-peptidase 4	0.0305669	1.13161
206145_at	6005	RHAG	Rh-associated glycoprotein	0.0316604	-1.05682
201290_at	23478	SEC11A	SEC11 homolog A (S. cerevisiae)	0.0319096	-1.06491
205073_at	1573	CYP2J2	cytochrome P450, family 2, subfamily J, polypeptide 2	0.0337577	1.05136
214433_s_at	8991	SELENBP1	selenium binding protein 1	0.0355419	-1.1794
209569_x_at	27065	NSG1	neuron specific gene family member 1	0.0363291	1.1966
218215_s_at	7376	NR1H2	nuclear receptor subfamily 1, group H, member 2	0.0367332	1.0723
218418_s_at	25959	KANK2	KN motif and ankyrin repeat domains 2	0.0368631	-1.0673
205271_s_at	23552	CDK20	cyclin-dependent kinase 20	0.0370445	1.03902
216181_at	8871	SYNJ2	synaptojanin 2	0.0370953	1.04483
213562_s_at	6713	SQLE	squalene epoxidase	0.037293	1.03303
216620_s_at	9639	ARHGEF10	Rho guanine nucleotide exchange factor (GEF) 10	0.0375252	1.07045
205771_s_at	9465	AKAP7	A kinase (PRKA) anchor protein 7	0.0378319	1.09071
209111_at	6048	RNF5	ring finger protein 5, E3 ubiquitin protein ligase	0.0379826	1.06108
215145_s_at	26047	CNTNAP2	contactin associated protein-like 2	0.0384112	1.08018
207296_at	79175	ZNF343	zinc finger protein 343	0.0386626	1.02683
204635_at	9252	RPS6KA5	ribosomal protein S6 kinase, 90kDa, polypeptide 5	0.0391653	1.06787
214900_at	7586	ZKSCAN1	zinc finger with KRAB and SCAN domains 1	0.0397995	1.04231
201391_at	10131	TRAP1	TNF receptor-associated protein 1	0.0403934	1.08148
219188_s_at	28992	MACROD1	MACRO domain containing 1	0.0418981	1.04191
213993_at	10418	SPON1	spondin 1, extracellular matrix protein	0.0422421	1.03646
204353_s_at	25913	POT1	protection of telomeres 1	0.0423458	1.06968
216794_at	---	---	---	0.0438597	1.033
207843_x_at	1528	CYB5A	cytochrome b5 type A (microsomal)	0.0452442	1.07288
204138_s_at	7593	MZF1	myeloid zinc finger 1	0.0458884	1.03582
208269_s_at	10863	ADAM28	ADAM metallopeptidase domain 28	0.0467072	1.07431
212585_at	114882	OSBPL8	oxysterol binding protein-like 8	0.0471846	1.12315
201792_at	165	AEBP1	AE binding protein 1	0.0473557	1.07466
210504_at	10661	KLF1	Kruppel-like factor 1 (erythroid)	0.0480834	-1.06649
205372_at	5324	PLAG1	pleiomorphic adenoma gene 1	0.0485075	1.09722
220159_at	79963	ABCA11P	ATP-binding cassette, sub-family A (ABC1), member 11, pseudogene	0.0489497	1.04975
207304_at	7596	ZNF45	zinc finger protein 45	0.0494118	1.06614
210677_at	8435	SOAT2	sterol O-acyltransferase 2	0.0496792	1.04958
